# Supplementary material for: Ceftiofur reduced Fusobacterium leading to uterine microbiota alteration in dairy cows with metritis
Source: Anim Microbiome. 2021 Jan 28;3:15. doi: 10.1186/s42523-021-00077-5 (PMC7844903; doi:10.1186/s42523-021-00077-5)
Supplement: Supplementary file 3 — Additional file 3: Table S2. Metadata, MG-RAST IDs, and sequence results. [file 42523_2021_77_MOESM3_ESM.xlsx]

## Sheet: Metadata
Animal ID	Time	Treatment	Parity	Dystocia	Twins	Stillbirth	Retained placenta	Mastitis	Body condition score	Calcium, mg/dL	NEFA, mmol/L	BHBA, mmol/L	Retal Temp (°C)	Input sequences	Filtered sequences	Non-chimeric sequences	MG-RAST ID
86	Before	CON	Primiparous	No	No	No	No	No	3.5	7.345	1.41046	1.06906	39.5556	.	.	.	.
2688	Before	CON	Multiparous	No	No	No	No	No	4.25	7.5825	0.979479	0.952416	39.3333	21861	21786	21332	mgm4874824.3
2995	Before	CEF	Multiparous	Yes	Yes	Yes	Yes	No	3.25	8.0525	1.10102	1.12507	38.9444	118468	101166	100334	mgm4874841.3
4512	Before	CON	Multiparous	Yes	No	No	No	No	3.5	7.285	1.24339	1.41446	38.9444	74899	64241	64040	mgm4874815.3
8277	Before	CON	Multiparous	Yes	No	No	No	No	3.75	6.9225	0.443594	1.14509	38.9444	99937	84523	83758	mgm4874822.3
9089	Before	CON	Multiparous	Yes	No	No	No	No	3.5	7.3	1.06745	1.19798	39	96676	82689	81761	mgm4874840.3
9333	Before	CON	Multiparous	No	No	No	Yes	No	3.5	8.3925	0.666424	1.46405	39.2222	126377	108078	106584	mgm4874829.3
9685	Before	CON	Multiparous	No	No	No	No	No	3.5	7.74	0.838802	0.859296	39.9444	108883	93785	93056	mgm4874845.3
10212	Before	CEF	Multiparous	Yes	No	No	No	No	3.5	6.0175	1.42797	0.805344	38.5	.	.	.	.
10955	Before	CON	Multiparous	No	No	No	No	No	3.5	8.2075	0.514918	0.789024	39.3889	27626	27520	27147	mgm4874846.3
12258	Before	CON	Primiparous	Yes	No	No	No	No	3.5	7.405	2.18219	1.39901	39.5556	74850	64523	63779	mgm4874831.3
12279	Before	CEF	Primiparous	No	No	No	No	No	3.25	7.965	0.588829	0.734544	40	89780	76895	76169	mgm4874838.3
12375	Before	CON	Primiparous	No	No	No	No	No	3.25	7.415	0.43449	0.777504	39.5556	86980	74858	73825	mgm4874834.3
12414	Before	CEF	Primiparous	No	No	No	No	No	3.25	8.0325	0.22307	0.56424	39.4444	118651	101613	99623	mgm4874848.3
12484	Before	CEF	Primiparous	Yes	No	Yes	Yes	No	3.5	7.19	0.576436	0.5148	39.9444	84257	72678	71771	mgm4874844.3
12517	Before	CEF	Primiparous	Yes	No	Yes	Yes	No	3.5	7.5025	0.692584	0.411408	40.3333	101551	87110	86062	mgm4874843.3
13776	Before	CEF	Multiparous	No	No	No	No	No	3.5	7.52	1.404	0.961056	39.3889	75417	64588	64194	mgm4874825.3
14918	Before	CEF	Multiparous	No	No	No	No	No	3.5	7.835	0.645891	0.769872	39.0556	71842	61603	60969	mgm4874821.3
86	After	CON	Primiparous	No	No	No	No	No	.	.	.	.	39.5	.	.	.	.
2688	After	CON	Multiparous	No	No	No	No	No	.	.	.	.	38.6111	94558	80786	79591	mgm4874833.3
2995	After	CEF	Multiparous	Yes	Yes	Yes	Yes	No	.	.	.	.	39	125075	107717	107226	mgm4874823.3
4512	After	CON	Multiparous	Yes	No	No	No	No	.	.	.	.	38.1111	28225	28103	27785	mgm4874830.3
8277	After	CON	Multiparous	Yes	No	No	No	No	.	.	.	.	39	26870	26749	26708	mgm4874847.3
9089	After	CON	Multiparous	Yes	No	No	No	No	.	.	.	.	38.8333	18812	18761	18716	mgm4874828.3
9333	After	CON	Multiparous	No	No	No	Yes	No	.	.	.	.	39.4444	22360	22305	22218	mgm4874842.3
9685	After	CON	Multiparous	No	No	No	No	No	.	.	.	.	39.6111	28238	28156	27698	mgm4874832.3
10212	After	CEF	Multiparous	Yes	No	No	No	No	.				39.05	.	.	.	.
10955	After	CON	Multiparous	No	No	No	No	No	.	.	.	.	39.6667	67775	58441	58203	mgm4874837.3
12258	After	CON	Primiparous	Yes	No	No	No	No	.	.	.	.	38.8889	28264	28168	27879	mgm4874836.3
12279	After	CEF	Primiparous	No	No	No	No	No	.	.	.	.	38.8333	63341	54983	54378	mgm4874835.3
12375	After	CON	Primiparous	No	No	No	No	No	.	.	.	.	39.7778	16452	16405	16362	mgm4874819.3
12414	After	CEF	Primiparous	No	No	No	No	No	.	.	.	.	39.3333	91855	78987	78037	mgm4874827.3
12484	After	CEF	Primiparous	Yes	No	Yes	Yes	No	.	.	.	.	40.1111	103568	89096	88683	mgm4874817.3
12517	After	CEF	Primiparous	Yes	No	Yes	Yes	No	.	.	.	.	39.3889	122211	104823	103949	mgm4874820.3
13776	After	CEF	Multiparous	No	No	No	No	No	.	.	.	.	38.4444	24710	24661	23950	mgm4874826.3
14918	After	CEF	Multiparous	No	No	No	No	No	.	.	.	.	37.6667	25365	25270	25067	mgm4874839.3
